# Supplementary material for: From Chemistry to Pharmacology: Exploring the Anti-Inflammatory and Antioxidant Potential of Novel Dexketoprofen Amide Derivatives
Source: Antioxidants (Basel). 2025 Jun 27;14(7):796. doi: 10.3390/antiox14070796 (PMC12291762; doi:10.3390/antiox14070796)
Supplement: Supplementary file 1 [file antioxidants-14-00796-s001.zip]

Archive with 1 entries (1 files):
- antioxidants-3700021-supplementary.pdf
